# Supplementary material for: GSE1 links the HDAC1/CoREST co-repressor complex to DNA damage
Source: Nucleic Acids Res. 2023 Oct 25;51(21):11748–69. doi: 10.1093/nar/gkad911 (PMC10681733; doi:10.1093/nar/gkad911)
Supplement: gkad911_Supplemental_Files [file gkad911_supplemental_files.zip]

Archive with 6 entries (6 files):
- Supplementary Material.pdf
- Supplementary Table 1.xlsb
- Supplementary Table 2.xlsb
- Supplementary Table 3.xlsb
- Supplementary Table 4.xlsb
- Supplementary Table 5.xlsb
